# Supplementary material for: Trauma-focused psychological interventions for psychosis: Meta-analytic evidence of differential effects on delusions and hallucinations
Source: Psychol Med. 2026 Jan 9;56:e11. doi: 10.1017/S0033291725103036 (PMC12885351; doi:10.1017/S0033291725103036)
Supplement: Toutountzidis et al. supplementary material [file S0033291725103036sup001.zip]

Archive with 3 entries (3 files):
- Appendices.docx
- Suppl 1 - PRISMA 2020 checklist.docx
- Suppl 2 - Exluded studies references list.docx
